# Supplementary material for: Functional outcomes in the inpatient rehabilitation setting following severe COVID-19 infection
Source: PLoS One. 2021 Mar 31;16(3):e0248824. doi: 10.1371/journal.pone.0248824 (PMC8011729; doi:10.1371/journal.pone.0248824)
Supplement: S1 Data — (XLSX) [file pone.0248824.s001.xlsx]

## Sheet: Demographics
COVID Case Series
Demographics
Patient	Age	Sex	Ethnicity	Language	Employed	Smoker	Drugs	Obesity	HTN	HLD	CHF	OSA	COPD	DM2	CKD	Active Cancer	CAD	Afib	Asthma
1	60	F	HW	Span	N	N	N	N	Y	Y	N	N	N	Y	N	N	N	N	N
2	63	M	W	E	Y	N	N	N	Y	N	N	N	N	N	N	N	N	N	N
3	68	M	B	E	Y	F	N	N	Y	Y	N	N	N	Y	Y	N	N	N	N
4	76	M	W	E	N	F	N	N	N	Y	N	N	N	N	N	N	N	N	N
5	60	M	W	E	Y	Y	EtOH	Y	Y	Y	N	N	N	Y	N	N	N	N	N
6	66	F	W	E	Y	N	N	Y	N	N	N	N	N	N	N	N	N	N	Y
7	27	M	A	E	Y	N	N	Y	Y	N	N	N	N	N	N	N	N	N	N
8	76	M	W	E	N	Y	N	N	Y	Y	N	Y	N	N	Y	N	Y	N	N
9	57	M	W	E	Y	N	N	Y	Y	Y	N	Y	N	Y	N	N	N	Y	N
10	66	M	HNW	Span	N	F	F (EtOH, coke, Mari)	Y	Y	N	N	N	N	N	Y	Y	N	N	N
11	60	F	W	E	Y	F	N	Y	Y	N	N	N	N	N	Y	N	N	N	N
12	32	F	W	E	Y	N	N	Y	Y	N	N	N	N	N	N	N	N	N	N
13	63	M	A	Canton/E	Y	F	N	N	Y	Y	N	N	N	Y	N	N	Y	N	N
14	43	M	other	Span	Y	F	N	N	Y	Y	N	N	N	N	N	N	N	N	N
15	64	F	W	E	Y	F	N	N	Y	N	N	N	N	Y	N	N	N	N	N
16	43	M	other(BH)	Span	Y	N	N	Y	N	N	N	N	N	Y	N	N	N	N	N
17	59	M	other (H)	Span	Y	N	N	Y	Y	Y	N	N	N	Y	N	N	N	N	N
18	30	F	W	E	Y	F	N	Y	Y	N	N	N	N	N	N	N	N	N	Y	G6PD Deficiency
19	90	F	W	E	N	N	N	N	Y	Y	N	N	N	N	N	N	Y	N	N
20	65	F	W	E	Y	N	N	Y	Y	Y	N	N	N	Y	Y	N	N	N	N
21	41	M	A	E	Y	F	N	N	N	Y	N	N	N	N	N	N	N	N	N
22	79	M	W	E	N	F	N	N	Y	Y	Y	N	N	Y	N	N	Y	N	N
23	39	M	W	E	Y	N	N	Y	N	N	N	Y	N	N	N	N	N	N	N
24	59	M	B	E	Y	N	Mary	Y	N	N	N	N	N	N	N	N	N	N	N
25	53	M	W	E	Y	F	N	Y	Y	N	N	N	N	N	N	N	N	N	N
26	54	M	other (H)	Span	Y	N	N	Y	N	N	N	N	N	N	N	N	N	N	N
27	70	M	A	E	N	N	N	Y	Y	Y	N	Y	N	Y	N	N	Y	N	N
28	83	M	W	E	Y	N	N	Y	Y	Y	N	N	N	N	N	N	N	N	N
29	57	F	W	E	Y	F	N	Y	Y	Y	N	N	Y	N	N	N	N	N	N
W=White
B=Black
H=Hispanic
NH=Nonhispanic
A=Asian
Canton=Cantonese
Span=Spanish
E=English
F=Former smoker
Mary=Marijuana
HTN=Hypertension
HLD=Hyperlipidemia
CHF=Congestive Heart Failure
OSA=Obstructive Sleep Apna
COPD=Chronic Obstructive Pulmonary Disease
DM2=Type 2 Diabetes
CKD=Chronic Kidney Disease
CAD=Coronary Artery Disease
Afib=Atrial Fibrillation
EtOH=Alcohol use

## Sheet: Inpatient
COVID Case Series
Acute Hospital Complications
Patient	ICU Stay	ICU Length	Intubation	Length of intubation	Length of Hospitalization	Stroke	DVT	PE	HCAP	LFTs	AKI	RRT	ECMO	ACS	Shock	Hypercoag	Delirium	Trach	PEG	Pressure Sore	Facial Pressure Sore	Weight Loss	Malnutrition	Cdif	Vocal Cord Paralysis	New Afib	Bacteremia	UTI	Other
1	Y	24	Y	17	35	Y	N	N	N	Y	Y	N	N	N	Y	Y	Y	N	N	N	N	N	N	N	Y	N	N	N	Ischemic bowel
2	Y	21	Y	17	34	N	N	N	N	N	Y	Y	N	N	Y	N	N	N	N	Y	Y	N	N	N	N	N	N	N	SVT
3	Y	12	Y	8	31	N	N	N	N	N	Y	N	N	N	N	N	Y	N	N	N	N	N	N	N	N	Y	Y	Y	N/A
4	Y	39	Y	29	44	Y	N	N	Y	Y	Y	N	N	N	N	N	N	Y	Y	Y	N	0.12	Y	N	N	N	N	N	N/A
5	Y	24	Y	21	31	N	N	N	Y	Y	Y	Y	N	N	Y	Y	Y	N	N	Y	N	0.15	Y	N	N	Y	N	N	Ileus
6	Y	N/A	Y	20	35	N	N	N	Y	N	N	N	N	N	N	N	Y	N	N	N	N	0.13	Y	N	N	N	N	N	Laryngeal Edema
7	Y	18	Y	14	26	N	N	N	N	Y	Y	N	N	N	N	Y	Y	N	N	Y	N	0.09	Y	N	Y	N	N	N	N/A
8	Y	N/A	Y	15	31	N	N	N	Y	N	Y	N	N	Y	N	N	Y	N	N	N	N	0.15	Y	N	N	Y	N	N	On methotrexate
9	Y	22	Y	N/A	27	N	N	N	Y	N	N	N	N	N	N	N	N	Y	Y	N	N	0.13	Y	N	N	N	N	N	N/A
10	Y	28	Y	24	35	N	N	N	Y	Y	Y	N	N	N	N	N	N	N	N	N	N	Y	Y	N	N	Y	N	N	S/P liver transplant 2/2 cirrhosis on tacro and mycophenolate, also Had ileus
11	Y	15	Y	13	26	N	N	N	Y	Y	N	N	N	N	N	N	N	N	N	Y	N	N	N	N	N	N	N	N	Bilateral foot drop from peroneal nerve palsy
12	Y	30	Y	22	36	N	N	N	N	N	N	N	N	N	Y	Y	N	N	N	N	N	0.11	Y	N	N	N	N	N	TPN
13	Y	25	Y	22	40	N	N	N	Y	N	N	N	N	N	N	N	Y	N	N	N	N	0.07	Y	N	N	N	N	N	Critical Illness Myopathy
14	Y	48	Y	45 (decan)	56	N	N	N	Y	N	Y	N	N	N	Y	N	Y	Y	Y	N	N	0.22	Y	N	N	N	N	N	Critical Illness Myopathy
15	Y	20	Y	17	27	N	Y	N	Y	Y	N	N	N	N	Y	Y	Y	N	N	N	N	0.04	N	N	N	N	Y	N	Hand arterial clots
16	Y	37	Y	N/A	48	N	N	N	Y	N	Y	N	N	N	N	N	Y	Y	Y	Y	N	0.09	Y	N	N	N	N	N	N
17	Y	28	Y	N/A	40	N	N	N	Y	Y	Y	Y	N	N	N	Y	Y	Y	N	Y	N	0.22	Y	N	N	N	N	Y	Critical Illness Myopathy
18	Y	N/A	Y	23	34	N	N	N	N	Y	N	N	N	N	N	N	N	N	N	N	N	N	N	N	N	N	Y	N	N
19	N	N/A	N	N/A	10	N	N	N	N	N	N	N	N	N	N	N	N	N	N	N	N	N	N	Y	N	N	N	N	C Diff on admission, test was presumed positive
20	Y	22	Y	20	31	N	N	N	N	N	Y	N	N	N	Y	N	Y	N	N	Y	Y	0.07	Y	N	N	N	N	N	N
21	Y	21	Y	20	42	Y	N	N	N	N	Y	N	Y	N	N	N	Y	N	N	N	N	0.14	Y	N	N	N	N	N	Microcerebral hemorrhages attirbuted to COVID
22	Y	N/A	Y	N/A	26	N	N	N	N	N	Y	N	N	N	N	Y	Y	N	N	N	N	Y	Y	N	N	N	N	N	Critical Illness Myopathy
23	Y	N/A	Y	21	31	N	N	N	N	Y	Y	N	N	N	Y	N	Y	N	N	N	N	0.15	Y	N	N	N	N	N	Vivid dreams and flashbacks
24	Y	16	Y	12	22	N	Y	N	N	N	N	N	N	N	Y	Y	Y	N	N	N	N	0.12	Y	N	N	N	N	N	N
25	Y	22	Y	17	32	N	N	N	Y	N	N	N	N	N	N	N	Y	N	N	N	N	0.08	Y	N	N	N	N	N	Laryngeal Edema
26	Y	18	Y	17	25	N	N	N	Y	Y	N	N	N	N	Y	N	Y	N	N	Y	Y	0.1	Y	N	N	N	N	N	N
27	Y	N/A	Y	14	24	N	N	N	Y	N	N	N	N	N	Y	N	Y	N	N	Y	N	0.12	Y	N	N	N	N	N	N
28	Y	12	Y	11	14	N	N	N	N	Y	Y	N	N	N	N	N	N	N	N	N	N	0.13	Y	N	N	N	N	N	N
29	Y	37	Y	34	40	N	N	N	N	Y	Y	Y	N	N	Y	Y	Y	Y	N	Y	Abdomen	0.1	Y	N	N	Y	N	N	DRESS Syndrome
	N/A=Unable to be determined from chart review
	DVT=Deep venous thrombosis
	PE=Pulmonary Embolism
	HCAP=Hospital acquired pneumonia
	LFTs=Liver Function tests
	AKI=Acute kidney injury
	RRT=Renal replacement therapy
	ECMO=Extracorporeal membrane oxygenation
	ACS=Acute coronary syndrome
	Hypercoag=Hypercoagulable state
	PEG=Feeding Tube
	SVT=Supraventricular tachycardia
	UTI=Urinary tract infection
	TPN=Total peripheral nutrition

## Sheet: Rehabilitation
COVID Case Series
Rehabilitaiton Medical Course
Patient	Orthostasis	Vertigo	Transfer for Eval	Transfer Readmit	Length of Stay	Sinus Tachycardia	Discharge Disposition	Tremor	Hand Fine Motor	Dysphagia	TF on admit	TF on DC	AKI at DC	LFTs at DC	Other	Focal Weakness	Diffuse Weakness	Sensory loss	CIM	CIN
1	N	N	Y	N	15	Y	HS	Y	Y	Y	N	N	N	N	N	N	Y	N	N	N
2	Y	Y	N	N	17	N	HS	Y	N	N	N	N	Y	N	N	N	Y	N	N	N
3	N	N	N	N	19	N	HS	N	N	N	N	N	Y	N	N	Y	N	N	N	N
4	N	N	N	N	15	Y	HS	Y	N	Y	N	N	N	Y	N	Y	N	N	Y	N
5	N	N	N	N	43	N	HS	Y	Y	Y	Y	N	N	Y	N	N	Y	Y	N	Y
6	N	N	N	N	12	N	HS	Y	Y	Y	N	N	N	N	N	N	N	N	N	N
7	Y	N	N	N	14	Y	H	N	Y	Y	N	N	N	Y	N	N	N	Y	N	N
8	N	N	N	N	16	N	HS	N	N	Y	N	N	N	N	N	N	N	N	N	N
9	Y	N	N	N	21	N	HS	N	Y	Y	Y	N	N	N	N	N	Y	Y	N	N
10	N	N	N	N	29	N	HS	N	N	Y	N	N	Y	Y	N	N	Y	Y	N	N
11	N	N	N	N	32	N	Readmit	N	Y	N	N	N	N	N	Planned readmit for flap for wound	Y	N	Y	N	Y
12	N	N	N	N	15	Y	HS	N	N	Y	N	N	N	N	N	Y	N	N	Y	N
13	Y	N	N	N	12	N	HS	Y	N	Y	N	N	N	N	N	N	Y	N	Y	N
14	N	N	N	N	20	Y	HS	Y	Y	Y	Y	N	N	N	N	N	Y	N	Y	Y
15	N	N	N	N	20	N	HS	N	Y	Y	N	N	N	N	N	N	N	N	N	N
16	N	N	N	N	10	Y	Readmit	Y	N	Y	Y	N	N	N	Planned readmit for wound debridement	N	Y	N	N	N
17	Y	N	N	N	22	N	HS	N	N	Y	Y	N	N	Y	N	N	Y	N	Y	N
18	N	N	N	N	14	Y	HS	N	N	Y	N	N	N	Y	N	N	Y	N	Y	N
19	N	N	N	N	18	N	HS	N	N	N	N	N	N	N	N	N	Y	N	N	N
20	N	Y	N	N	12	N	HS	N	N	Y	N	N	Y	N	N	N	Y	N	N	N
21	N	N	N	N	5	Y	H	N	Y	Y	N	N	Y	N	N	N	N	N	N	N
22	N	N	N	N	23	N	HS	N	Y	Y	N	N	N	N	N	N	Y	N	Y	N
23	N	N	N	N	12	N	H	Y	N	Y	N	N	N	N	N	N	N	N	N	N
24	N	N	N	N	12	Y	HS	N	N	Y	N	N	N	N	N	N	N	N	N	N
25	N	N	N	N	10	N	HS	N	N	Y	Y	N	N	N	N	N	N	N	N	N
26	N	N	N	N	14	Y	HS	Y	Y	Y	N	N	N	N	N	N	N	N	N	N
27	Y	N	N	N	8	N	H	Y	Y	Y	N	N	N	N	N	N	Y	N	N	N
28	N	N	Y	Y	8	N	H	N	Y	Y	N	N	N	Y	Readmit for HCAP	N	N	N	N	N
29	Y	Y	Y	N	Still admitted	N	N/A	N	Y	Y	Y	N	N	N	N	N	Y	Y	N	N
H=Home
HS=Home with services
TF=Tube Feeds
AKI=Acute Kidney Injury
DC=Discharge
LFTS=Liver Function Tests
CIM=Critical Illness Myopathy
CIN=Critical Illnes Neuropathy

## Sheet: Rehab Measures
COVID Case Series
Functional Rehabilitation Metrics
Patient	LOS	Berg admit	Berg D/C	change	10MW	10MW D/C	change	6mw ADMIT	6MW D/C	change	FGA	FGA	change	tx admit	tx d/c	amb admit	amb d/c	DME admit	DME D/C	SLP?	NOMS admit	NOMS D/C	MOCA
1	14 days	NT	37	37	0.28	0.32	0.6	NT	NT		NT	NT		min	indep	min	indep	rw	rw	yes	Swallowing: 4 Voice: 3	Swallowing: 5 Voice: 4
2	18 days	4	53	49	0	0.88	0.88	0	1042	1042	0	26	26	min x2	INDEP	unable initial eval x3 days	INDEP	RW	NONE	no
3	18 days	21	39	18	0.21	NT	nt	110	655	545	NT	NT		min	indep	min	indep	rw	rw	yes	Attention: 4 Memory: 4 Problem Solving: 4	Attention: 6 Memory: 5 Problem Solving: 5
4	14 days	19	48	29	NT	1.11	nt	nt	800	nt	NT	NT		ctg	indep	ctg	indep	rw	none	yes	Attention: 3 Memory: 3 Problem Solving: 4 Swallowing: 4	all increased to 7
5	41 days	0	11	11	0.4	0.5	0.1	NT	NT		NT	NT		dep		unable				yes (5/5 to 5/19)	Attention: 5 Memory: 5 Problem Solving: 4 Swallowing: 3 Voice: 4	all increased to 7
6	11 days	46	NT	NT	0.66	NT	nt	147	670	523	NT	13	nt	CL SPV	indep	CL SPV	indep	RW	cane	yes	Attention: 6 Problem Solving: 6	both increased ot 7
7	13 days	31	54	23	NT	2.94	nt	NT	821	nt	NT	NT		CTG	indep	CTG	indep	RW	none	yes	Problem Solving: 5 Swallowing: 5 Voice: 5	all increased to 7
8	15 days	14	50	36	NT	NT	nt	30	1000	970	NT	NT		min	INDEP	min	INDEP	rw	RW	yes	Attention: 5 Memory: 5 Problem Solving: 5 Swallowing: 4	all increased to 6
9	20 days	0	0	0	0	0.67	0.67	0	590	590	NT	NT		mod x 2	indep	unable	indep		rw	yes	Attention: 4 Memory: 4 Problem Solving: 4 Swallowing: 2 Voice Following Tracheostomy: 4	Attention: 6 Memory: 6 Problem Solving: 6 Swallowing: 7 Voice Following Tracheostomy: 6
10	27 days	0	43	43	0	0.72	0.72	0	708	708	24	50	16	mod x 2	indep	min x 2	indep	RW	RW	yes	Attention: 4 Memory: 4 Swallowing: 5	Attention: 6 Memory: 6 Swallowing: 7
11															Indep		INDEP		RW		N/A	N/A
12	14 days	5	52	47	0	1.01	1.01	125	1075	950	0	25	25	min	indep	min	spv	rw	none	yes	Attention: 5 Swallowing: 5 Voice: 5	Attention: 7, swallowing: 7, voice: 6
13	11 days	16	43	27	0.38	0.81	0.43	180	590	410	0	17	17	CTG	indep	CTG	INDEP	RW	none	yes	attention: 5, memory 5	both increased to 7	19/30
14	18 days	13	44	31	0.26	1.11	0.85	0	246	246	NT	NT		min	indep	minx2	indep	rw	rw	yes	Attention: 4 Memory: 5 Problem Solving: 5 Swallowing: 4	all increased to 7
15	19 days	0	56	56	NT	NT	nt	0	713	713	NT	NT		dep	INDEP	Unable	INDEP		ROLLATOR	yes	Attention: 3 Memory: 4 Problem Solving: 3 Swallowing: 5	all increased to 7
16	5 days	44	44	0	0.67	1	0.33	450	810	360	NT	NT		CTG	indep	CTG	INDEP	rw	none	no	N/A	N/A
17														mod	SPV	MAX	SPV	RW	RW	Attention:5 memory: 5problem solving: 4 swallowing: 5	all 7
18	14 days	28	51	23	0	0.99	0.99	450	1274	824	21	27	6	CTG	INDEP	CTG	INDEP	RW	NONE	yes	swallowing: 2, voice 4	swallowing: 6, voice 5
19	17 days	17	25	8	0	0.3	0.3	NT	NT	nt	NT	NT		MIN	indp	CTG	cl spv	RW	RW	yes	Attention: 4 Memory: 4 Problem Solving: 5	Attention: 6 Memory: 5 Problem Solving: 5
20	11 days	27	49	22	0.5	0.84	0.34	180	885	705	NT	NT		CTG	INDEP	CTG	INDEP	RW	RW	yes	Attention: 5 Memory: 5 Problem Solving: 4 Swallowing: 6	all increased to 7
21	4 days	51	NT	nt	0.65	NT	nt	950	NT	nt	NT	NT		spv	indep	spv	indep	none	none	yes	Attention: 5 Memory: 4 Problem Solving: 5	all increased ot 7
22	22 days	16	52	36	0	0.81	0.81	25	1030	1005	NT	NT		MIN	indep	min x 1, cg x 1	indep	RW	RW	yes	Attention: 4 Memory: 3 Problem Solving: 3 Swallowing: 3 Voice: 4	all increased to 7
23	11 days		38	0	0	0	0	NT	NT	nt	NT	NT		indep	indep	min A	indep	none	none	yes	Att 5, prob solv 5, memory 5	att 6, prob solv 6, mem 7	no
24	12 days	none completed												ctg	indep	ctg	spv	RW	none	yes	Attention: 5 Memory: 4 Problem Solving: 4	all increased to 7
25	9 days	56	56	0	NT	NT	nt	36	690	660	NT	NT		min	indep	min	indep	rw	cane		Swallowing: 3	Swallowing: 3
26	13 days	37	incomp	0	NT	NT	nt	650	1200	550	17			ctg	indep	ctg	indep	rw	none	yes	Attention: 4 Memory: 4 Problem Solving: 4 Swallowing: 5	all increased to 7
27	7 days	54	54	0	0.38	1.11	0.82	500	650	150	25	27	2	spv	indep	CTG	indep	none	none	Yes	N/A	N/A	no	2 sessions
28		0	56	56	0	0.49	0.49	0	180	180				unable	cl spv	cl spv	unable	n/a	cane	yes	att: 5, mem: 5, prob solv: 5, swallow: 2; voice trach 5	att: 6 all else 7
29	7 days	44	51	7	0.61	0.76	0.15	300	425	125	25	25	0	spv	indep	spv	INDEP	none	none	yes	swallowing: 5	swallowing: 7
